# Supplementary material for: Photochemical Catalyst-Free Synthesis of Pyrrolidines via a Hofmann–Loffler–Freytag Reaction
Source: Molecules. 2026 Jun 5;31(11):1963. doi: 10.3390/molecules31111963 (PMC13257522; doi:10.3390/molecules31111963)
Supplement: Supplementary file 1 [file molecules-31-01963-s001.zip]

Archive with 1 entries (1 files):
- molecules-4347942-supplementary.pdf
